# Supplementary material for: Rapid adaptation accelerates competitive suppression in a parasite community
Source: ISME J. 2026 Jun 13;20(1):wrag114. doi: 10.1093/ismejo/wrag114 (PMC13374857; doi:10.1093/ismejo/wrag114)
Supplement: Supplementary_material_wrag114 [file supplementary_material_wrag114.zip]

Archive with 2 entries (2 files):
- Supplementary_figures_wrag114.docx
- Supplementary_tables_wrag114.xlsx
